# Supplementary material for: Prevention of Teratogenesis in Pregnancies of Obese Rats by Vitamin E Supplementation
Source: Antioxidants (Basel). 2021 Jul 23;10(8):1173. doi: 10.3390/antiox10081173 (PMC8389020; doi:10.3390/antiox10081173)
Supplement: Supplementary file 1 [file antioxidants-10-01173-s001.zip]

Archive with 1 entries (1 files):
- antioxidants-1259010-supplementary.pdf
